# Supplementary material for: Causal association between lipid-lowering drugs and female reproductive endocrine diseases: a drug-targeted Mendelian randomization study
Source: Front Endocrinol (Lausanne). 2023 Nov 10;14:1295412. doi: 10.3389/fendo.2023.1295412 (PMC10668027; doi:10.3389/fendo.2023.1295412)
Supplement: Supplementary file 1 [file Table_1.xls]

## Sheet: Table 1
Supplementary file-Table 1. Information of GWAS summary data.
Characteristic	Resource	Sample size	Population ancestry	Data download
GWAS summary data
PCOS	finngen_R9_E4_PCOS	Number of cases:1,424 Number of controls: 200,581	European	https://storage.googleapis.com/finngen-public-data-r9/summary_stats/finngen_R9_E4_PCOS.gz
POF	finn-b-E4_OVARFAIL	Number of cases: 469 Number of controls: 200,581	European	https://storage.googleapis.com/finngen-public-data-r9/summary_stats/finngen_R9_E4_OVARFAIL.gz
PMS	finngen_R9_N14_PREMENSTSYNDROM	Number of cases: 247 Number of controls: 107,564	European	https://storage.googleapis.com/finngen-public-data-r9/summary_stats/finngen_R9_N14_PREMENSTSYNDROM.gz
Menorrhagia	finngen_R9_N14_MESNRUIRREG	Number of cases: 36,824 Number of controls: 107,564	European	https://storage.googleapis.com/finngen-public-data-r9/summary_stats/finngen_R9_N14_MESNRUIRREG.gz
Oligomenorrhea	finngen_R9_N14_OLIGOMEN	Number of cases: 1,065 Number of controls: 107,564	European	https://storage.googleapis.com/finngen-public-data-r9/summary_stats/finngen_R9_N14_OLIGOMEN.gz
Infertility	finngen_R9_N14_FEMALEINFERT	Number of cases: 13,142 Number of controls: 107,564	European	https://storage.googleapis.com/finngen-public-data-r9/summary_stats/finngen_R9_N14_FEMALEINFERT.gz
LDL cholesterol (ieu-a-300)	Global Lipids Genetics Consortium	Number of cases and controls:173,082	Predominantly European	https://gwas.mrcieu.ac.uk/datasets/ieu-a-300/
LDL cholesterol (ieu-b-110)	UK Biobank	Number of cases and controls:440,546	European	https://gwas.mrcieu.ac.uk/datasets/ieu-b-110/
Coronary heart disease (ieu-a-7)	CARDIoGRAMplusC4D Consortium	Number of cases:60,801 Number of controls: 123,504	Predominantly European	http://www.cardiogramplusc4d.org/

## Sheet: Table 2
Supplementary file-Table 2. Information of genetic instrumental variants associated with LDL cholesterol located within 100 kb windows from gene HMGCR, PCSK9 or NPC1L1 in ieu-a-300.
SNP	Chromosome	Base pair	Effect allele	Other allele	Effect allele frequency	beta	se	p value	F-statistic
HMGCR
rs10066707	5	74560579	A	G	0.4169	0.0497	0.0054	2.97303e-19	84.7082
rs10515198	5	74641560	A	G	0.1029	0.0599	0.0061	5.98963e-22	96.426
rs12659791	5	74757758	C	T	0.1557	0.0433	0.005	1.422e-18	74.9956
rs12916	5	74656539	C	T	0.4314	0.0733	0.0038	7.79112e-78	372.084
rs3804231	5	74696779	A	G	0.1319	0.0642	0.0053	1.88408e-29	146.73
rs3857388	5	74620377	C	T	0.128	0.0421	0.0059	2.2009e-11	50.9167
rs72633962	5	74569028	C	T	0.1412	0.06	0.0072	3.32736e-15	69.4444
PCSK9
rs10493176	1	55072879	G	T	0.1148	-0.0776	0.0102	2.53513e-14	57.8793
rs11206510	1	55030366	C	T	0.1544	-0.0831	0.005	2.38013e-53	276.224
rs11206514	1	55050331	A	C	0.6108	0.0507	0.0041	9.94947e-33	152.914
rs11583974	1	55086045	A	G	0.03034	0.0646	0.0117	3.95103e-09	30.4855
rs11591147	1	55039974	T	G	0.01715	-0.497	0.018	8.57038e-143	762.373
rs12067569	1	55062956	A	G	0.0343	0.0885	0.01	1.96607e-17	78.3225
rs2479394	1	55020391	A	G	0.715	-0.0386	0.0041	1.58416e-19	88.6353
rs2479409	1	55038977	A	G	0.6675	-0.0642	0.0041	2.51478e-50	245.19
rs2495495	1	55030883	C	T	0.8654	-0.0342	0.0059	3.51998e-08	33.6007
rs4927193	1	55044199	C	T	0.1306	-0.0352	0.0056	4.26874e-11	39.5102
rs572512	1	55051671	T	C	0.3456	0.0478	0.0047	5.30884e-26	103.433
rs585131	1	55058443	T	C	0.8153	0.0637	0.005	2.69898e-35	162.308
NPC1L1
rs2073547	7	44582331	G	A	0.1939	0.0485	0.0049	1.92309e-21	97.9696
rs217386	7	44600695	A	G	0.4077	-0.0363	0.0038	1.20393e-19	91.2528
rs7791240	7	44602589	C	T	0.09103	0.0425	0.0065	1.83802e-10	42.7515

## Sheet: Table 3
Supplementary file-Table 3. Information of genetic instrumental variants associated with LDL cholesterol located within 100 kb windows from gene HMGCR, PCSK9 or NPC1L1 in ieu-b-110.
SNP	Chromosome	Base pair	Effect allele	Other allele	Effect allele frequency	beta	se	p value	F-statistic
HMGCR
rs10051965	5	74560487	T	C	0.369925	0.0410063	0.00216518	5.40008e-80	358.685
rs111353455	5	74623949	A	G	0.085844	0.0243909	0.00372718	6.00067e-11	42.8248
rs115845757	5	74563700	A	G	0.019	0.048608	0.00785612	6.1e-10	38.2824
rs116153450	5	74729433	A	C	0.04623	-0.0303618	0.00499242	1.2e-09	36.9856
rs12916	5	74656539	C	T	0.400537	0.0621175	0.00212705	1.69824e-187	852.85
rs140092661	5	74682600	T	A	0.034128	0.0329927	0.00582168	1.5e-08	32.1173
rs17562727	5	74682474	C	T	0.027617	0.0394972	0.00635898	5.30005e-10	38.5796
rs17648121	5	74650106	T	C	0.029877	0.0619849	0.00619367	1.39991e-23	100.156
rs2006760	5	74562029	G	C	0.205486	0.03556	0.00261075	2.99985e-42	185.521
rs2303152	5	74641707	A	G	0.101442	0.0333589	0.00345272	4.40048e-22	93.3471
rs35122945	5	74610293	C	A	0.067368	-0.0281057	0.00423755	3.29989e-11	43.9905
rs4703665	5	74602898	C	T	0.848709	0.0244938	0.00297742	1.9002e-16	67.6756
rs55727654	5	74651864	A	G	0.14871	0.042154	0.0029315	6.89922e-47	206.775
rs62366588	5	74664987	A	C	0.065948	-0.0271295	0.00433093	3.69999e-10	39.2393
rs72633963	5	74630829	A	G	0.1238	0.0564278	0.00316653	4.90004e-71	317.555
rs75240579	5	74624484	T	C	0.048363	-0.0372115	0.00487202	2.19989e-14	58.3359
rs80324692	5	74717761	T	C	0.081157	-0.0260509	0.00385694	1.39991e-11	45.6205
PCSK9
rs10493176	1	55072879	G	T	0.07579	-0.0531381	0.00394676	2.60016e-41	181.272
rs11206513	1	55041976	T	C	0.600617	0.0316517	0.0021463	3.19963e-49	217.477
rs11206517	1	55060755	G	T	0.033149	0.0680285	0.00580615	1e-31	137.279
rs11583974	1	55086045	A	G	0.042146	0.0314531	0.00517068	1.2e-09	37.0025
rs11587071	1	55057001	T	C	0.168881	-0.0282322	0.00279415	5.30029e-24	102.092
rs11591147	1	55039974	T	G	0.017468	-0.348456	0.00793088	1e-200	1930.43
rs11810371	1	55031188	A	G	0.043743	-0.0294547	0.00507333	6.4e-09	33.7072
rs12732125	1	55004480	T	C	0.020368	-0.10344	0.0073736	1e-44	196.797
rs12739979	1	55030975	T	C	0.246521	-0.0202563	0.00254032	1.50003e-15	63.5833
rs146273942	1	54988168	A	G	0.023188	-0.0538858	0.00722418	8.69961e-14	55.638
rs150119739	1	55055265	A	G	0.045318	0.0452728	0.00520209	3.19963e-18	75.7389
rs17111503	1	55037775	G	A	0.268141	0.0406795	0.00235743	1e-66	297.765
rs17192725	1	55030458	A	G	0.095408	0.0305717	0.00365832	6.4003e-17	69.8354
rs2479395	1	55018909	C	T	0.668453	0.0125674	0.00221762	1.5e-08	32.1156
rs2479420	1	55026517	T	C	0.73803	-0.0283879	0.0023826	9.8992e-33	141.959
rs2483205	1	55052643	T	C	0.438633	-0.0295845	0.00214514	2.90001e-43	190.203
rs41294821	1	55047510	T	C	0.022807	-0.0386615	0.00705365	4.20001e-08	30.0421
rs45613943	1	55052949	C	T	0.048725	-0.0340702	0.0048672	2.60016e-12	48.9994
rs472495	1	55055640	T	G	0.648959	0.0425743	0.00218093	7.29962e-85	381.076
rs530804537	1	55117537	A	G	0.011303	-0.192336	0.00997554	7.8001e-83	371.748
rs55637835	1	55000630	T	C	0.120881	-0.0187129	0.00324835	8.40001e-09	33.1861
rs56349475	1	55110429	C	T	0.024601	-0.0475957	0.00671909	1.39991e-12	50.1781
rs6691964	1	54968305	A	G	0.092472	-0.0234719	0.00358388	5.79963e-11	42.8933
rs72660548	1	55035305	G	C	0.018458	0.0509816	0.00777535	5.50047e-11	42.9919
rs7525503	1	55056885	T	G	0.02036	0.0454642	0.0075822	2e-09	35.9541
rs7546522	1	55051040	T	C	0.155442	-0.0168117	0.00295297	1.2e-08	32.412
rs77875082	1	55019369	A	G	0.032388	0.0481535	0.00605559	1.80011e-15	63.2329
rs79396670	1	55122469	A	G	0.035496	-0.0336489	0.00562029	2.1e-09	35.8446
NPC1L1
rs11763759	7	44570067	C	T	0.303527	-0.0133498	0.00234076	1.2e-08	32.5264
rs12666108	7	44586578	C	T	0.091516	0.0249436	0.00363876	7.10068e-12	46.9906
rs148825701	7	44559803	T	C	0.212133	0.017365	0.00256025	1.20005e-11	46.0029
rs2073547	7	44582331	G	A	0.184007	0.0355498	0.00267287	2.29985e-40	176.896
rs217399	7	44592091	T	C	0.443739	-0.0213142	0.00211012	5.50047e-24	102.029
rs73107478	7	44596644	C	A	0.079159	0.0259282	0.00392582	4.00037e-11	43.6198

## Sheet: Table 4
Supplementary file-Table 4. The result of heterogeneity test and horizontal pleiotropic test in ieu-a-300.
Outcomes	Target	Heterogeneity test				Horizontal pleiotropic test
CHD	HMGCR	Method	Q	Q_df	Q_pval	egger_intercept	SE	p-value
		MR Egger	2.37553	3	0.498207	-0.0119604	0.0347671	0.753536
		Inverse variance weighted	2.49387	4	0.645733
	PCSK9	MR Egger	2.07731	3	0.556516	0.0347595	0.0308181	0.341423
		Inverse variance weighted	3.34945	4	0.501135
	NPC1L1	Inverse variance weighted	0.0384316	1	0.844579	NA	NA	NA
PCOS	HMGCR	MR Egger	0.402354	1	0.525876	0.0712319	0.210227	0.792021
		Inverse variance weighted	0.517162	2	0.772146
	PCSK9	MR Egger	4.74527	10	0.907532	0.0188675	0.0209836	0.389709
		Inverse variance weighted	5.55374	11	0.901421
	NPC1L1	Inverse variance weighted	0.614954	1	0.432929	NA	NA	NA
POF	HMGCR	MR Egger	2.25433	5	0.81295	-0.055201	0.2346	0.823311
		Inverse variance weighted	2.28804	6	0.891395
	PCSK9	MR Egger	4.43394	9	0.880606	0.106222	0.0939618	0.287501
		Inverse variance weighted	5.71191	10	0.838858
	NPC1L1	Inverse variance weighted	0.0284674	1	0.866015	NA	NA	NA
PMS	HMGCR	MR Egger	1.89424	5	0.863577	-0.055201	0.2346	0.823311
		Inverse variance weighted	1.9496	6	0.924275
	PCSK9	MR Egger	2.99883	9	0.964341	0.0570854	0.0513232	0.294847
		Inverse variance weighted	4.23599	10	0.936074
	NPC1L1	MR Egger	0.129359	1	0.719097	-0.355375	0.480387	0.594524
		Inverse variance weighted	0.676615	2	0.712976
Menorrhagia	HMGCR	MR Egger	0.855147	4	0.930906	0.00428808	0.0245563	0.869859
		Inverse variance weighted	0.88564	5	0.971253
	PCSK9	MR Egger	7.12617	9	0.623985	-0.0132891	0.012484	0.314834
		Inverse variance weighted	8.2593	10	0.603525
	NPC1L1	Inverse variance weighted	0.0201279	1	0.88718	NA	NA	NA
Oligomenorrhea	HMGCR	MR Egger	2.46618	5	0.781579	0.01145	0.113184	0.923353
		Inverse variance weighted	2.47642	6	0.871097
	PCSK9	MR Egger	1.74278	5	0.883467	0.00804676	0.0313198	0.807476
		Inverse variance weighted	1.80879	6	0.936418
	NPC1L1	MR Egger	0.965285	1	0.325859	0.0679615	0.23206	0.81863
		Inverse variance weighted	1.05105	2	0.591244
Infertility	HMGCR	MR Egger	1.80936	5	0.874844	0.0137561	0.0341285	0.703556
		Inverse variance weighted	1.97183	6	0.922271
	PCSK9	MR Egger	1.90703	10	0.997004	-0.0086963	0.0073104	0.261689
		Inverse variance weighted	3.32213	11	0.985747
	NPC1L1	Inverse variance weighted	0.116794	1	0.732538	NA	NA	NA

## Sheet: Table 5
Supplementary file-Table 5. The result of heterogeneity test and horizontal pleiotropic test in ieu-b-110.
Outcomes	Target	Heterogeneity test				Horizontal pleiotropic test
CHD	HMGCR	Method	Q	Q_df	Q_pval	egger_intercept	SE	p-value
		MR Egger	8.57485	14	0.857284	-0.00713478	0.01684	0.678236
		Inverse variance weighted	8.75436	15	0.890007
	PCSK9	MR Egger	8.13798	13	0.834497	0.00587323	0.0126564	0.650285
		Inverse variance weighted	8.35332	14	0.870119
	NPC1L1	MR Egger	0.283834	3	0.96304	0.0108504	0.0226363	0.664473
		Inverse variance weighted	0.513597	4	0.972164
PCOS	HMGCR	MR Egger	7.40484	10	0.686752	-0.00362166	0.0725997	0.961196
		Inverse variance weighted	7.40733	11	0.765204
	PCSK9	MR Egger	12.1296	25	0.985493	-0.00236088	0.0162329	0.885531
		Inverse variance weighted	12.1508	26	0.990291
	NPC1L1	MR Egger	1.46066	4	0.833587	-0.00382897	0.0602956	0.952412
		Inverse variance weighted	1.46469	5	0.917108
POF	HMGCR	MR Egger	9.41072	13	0.741265	-0.0123313	0.0503469	0.810337
		Inverse variance weighted	10.2874	14	0.740881
	PCSK9	MR Egger	8.6828	22	0.994831	0.0637247	0.051678	0.230548
		Inverse variance weighted	10.2034	23	0.989947
	NPC1L1	MR Egger	0.0466717	3	0.997356	-0.118448	0.17051	0.537231
		Inverse variance weighted	0.529231	4	0.970594
PMS	HMGCR	MR Egger	6.25865	12	0.902486	-0.0846547	0.120721	0.496527
		Inverse variance weighted	6.75039	13	0.914553
	PCSK9	MR Egger	11.92	23	0.971687	0.0484111	0.0412444	0.252501
		Inverse variance weighted	13.2977	24	0.960958
	NPC1L1	MR Egger	2.1009	3	0.55173	-0.158986	0.14383	0.349683
		Inverse variance weighted	3.32276	4	0.505335
Menorrhagia	HMGCR	MR Egger	4.90061	12	0.961217	0.0147647	0.0118882	0.237976
		Inverse variance weighted	6.44308	13	0.928532
	PCSK9	MR Egger	15.8235	24	0.894343	-0.00461374	0.0037487	0.23034
		Inverse variance weighted	17.3382	25	0.869162
	NPC1L1	Inverse variance weighted	0.0278265	1	0.867517	NA	NA	NA
Oligomenorrhea	HMGCR	MR Egger	12.1044	13	0.519101	0.0425417	0.0582831	0.478389
		Inverse variance weighted	12.6372	14	0.555269
	PCSK9	MR Egger	17.9923	23	0.757909	0.0162999	0.0194876	0.411522
		Inverse variance weighted	18.6919	24	0.768216
	NPC1L1	MR Egger	0.78849	4	0.939984	0.0850788	0.0695884	0.288591
		Inverse variance weighted	2.28324	5	0.808725
Infertility	HMGCR	MR Egger	6.17599	13	0.939513	0.0094317	0.0175528	0.600114
		Inverse variance weighted	6.46472	14	0.953386
	PCSK9	MR Egger	17.9923	23	0.757909	0.0162999	0.0194876	0.411522
		Inverse variance weighted	18.6919	24	0.768216
	NPC1L1	MR Egger	2.75751	2	0.251892	-0.0224448	0.0256189	0.473368
		Inverse variance weighted	3.81578	3	0.282056
